# Supplementary material for: Clotrimazole Drug Resistance in Candida glabrata Clinical Isolates Correlates with Increased Expression of the Drug:H+ Antiporters CgAqr1, CgTpo1_1, CgTpo3, and CgQdr2
Source: Front Microbiol. 2016 Apr 19;7:526. doi: 10.3389/fmicb.2016.00526 (PMC4835504; doi:10.3389/fmicb.2016.00526)
Supplement: Supplementary file 1 [file Table_1.XLSX]

## Sheet: Tabela total
		Table s1 - List of C. glabrata clinical isolates used in this study and associated information on the recovery source (host niche, gender and age) and of the corresponding MIC values determined for clotrimazole and fluconazole
										Fluco	Clotri
		Isolate	Source	Gender	Age	MIC50 Clotrimazole	MIC50 Fluconazole		R	≥64	≥1
	Hospital de Santa Maria - Lisboa, Portugal	10332	Urine	Female	77	1	16		SDD	≤32
		10774	Vaginal smear	Female	84	4	>64		S		≤0,5
		12163	Urine	Female	92	0.5	8
		15678	Pus	Female	53	0.125	8
		20796	Blood Culture	Male	60	0.25	16
		21461	Bronchial Biopsy	Male	69	0.0625	4			ClotS	ClotR	FluSDD	FluR
		24404	Bronchial Secretion	Male	77	0.125	8		75 HSM	35/46,7%	40/53,3%	67/89,3%	8/10,7%
		29745	Blood Culture	Male	46	2	32		63 CHSJ	14/22,2%	49/77,8%	62/98,4%	1/1,6%
		33440	Urine	Female	78	0.0625	8		138 TOT	49/35,5%	89/64,5%	129/93,5%	9/6,5%
		33476	Pus	Male	43	0.5	16
		37100	Urine	Female	78	0.0625	2
		37398	Urine	Female	61	1	8
		38375	Urine	Female	73	1	16
		39221	Pus	Female	78	1	32
		40127	Urine	Female	80	1	16
		40927	Pus	Male	66	1	8
		40930	Bronchoalveolar lavage	Female	85	0.5	16
		42896	Vaginal smear	Female	57	2	8
		43321	Vaginal smear	Female	72	0.03125	4
		44596	Urine	Male	70	2	64
		46706	Pus	Female	53	0.125	4
		48241	Bronchial Secretion	Male	78	0.0625	4
		49702	Vaginal smear	Female	23	2	8
		50570	Urine	Male	79	2	>64
		51088	Urine	Female	85	0.5	16
		51324	Urine	Female	81	2	16
		51330	Vaginal smear	Female	36	1	32
		51640	Urine	Female	55	1	16
		51800	Urine	Female	50	4	>64
		53351	Urine	Female	75	0.0625	4
		56032	Urine	Female	87	0.5	16
		56067	Urine	Female	84	0.25	8
		57738	Vaginal smear	Female	88	0.125	4
		59448	Urine	Female	69	0.5	8
		60436	Urine	Male	61	0.125	4
		63592	Urine	Female	73	0.125	8
		64938	Bronchial Secretion	Male	82	0.5	8
		65147	Pus	Male	56	4	64
		66332	Bronchial Secretion	Male	42	4	16
		66611	Sputum	Female	93	1	8
		66986	Blood Culture	Female	89	0.125	8
		67367	Urine	Male	90	8	64
		67463	Urine	Female	74	4	16
		73281	Urine	Male	89	8	>64
		73681	Blood Culture	Male	76	0.5	4
		75619	Sputum	Male	72	0.125	8
		75937	Urine	Male	68	2	8
		76894	Urine	Female	28	4	32
		77003	Pus	Female	64	4	8
		77770	Urine	Female	69	1	32
		80196	Pus	Female	70	4	32
		80678	Vaginal smear	Female	80	4	16
		80858	Sputum	Female	67	0.5	8
		81017	Pus	Male	64	1	8
		83276	Urine	Male	67	1	16
		84536	Pus	Female	82	0.25	4
		86560	Vaginal smear	Female	82	1	8
		86702	Pus	Female	38	1	8
		87027	Vaginal smear	Female	16	1	8
		88496	Bronchial Secretion	Female	88	0.5	4
		88774	Urine	Male	72	0.5	4
		90074	Pus	Female	77	2	16
		90800	Urine	Male	44	2	16
		90836	Vaginal smear	Female	38	4	32
		91224	Vascular Catheter	Female	53	0.25	4
		92270	Bronchoalveolar lavage	Male	48	2	16
		93159	Pus	Female	77	1	8
		93313	Blood Culture	Male	66	0.25	8
		94031	Urine	Female	88	0.5	8
		94078	Blood Culture	Male	86	4	>64
		96005	Blood Culture	Female	78	0.5	16
		97525	Vaginal smear	Female	32	0.5	8
		98495	Urine	Male	77	0.0625	4
		98977	Urine	Female	83	1	4
		99447	Urine	Female	92	0.5	8
	Centro Hospitalar de São João - Porto, Portugal	001	Blood Culture	Female	44	2	32
		002	Blood Culture	Female	44	2	32
		004	Blood Culture	Female	44	2	16
		012	Blood Culture	Female	44	0.5	16
		013	Blood Culture	Female	44	2	>64
		040	Blood Culture	Female	82	4	8
		044	Blood Culture	Female	64	1	4
		079	Blood Culture	Female	70	8	8
		091	Blood Culture	Male	78	4	4
		0127	Blood Culture	Male	52	4	8
		0155	Blood Culture	Female	75	8	32
		0158	Blood Culture	Female	82	0.125	16
		0159	Blood Culture	Male	50	0.5	32
		0160	Blood Culture	Male	82	0.25	16
		0165	Blood Culture	Female	60	0.25	16
		0175	Blood Culture	Female	72	2	16
		0177	Blood Culture	Female	72	4	16
		0180	Blood Culture	Female	72	8	1
		0181	Blood Culture	Female	72	8	8
		OL008	Peritonial fluid	Male	64	4	16
		OL013	Bronchial Secretion	Male	43	8	16
		OL039	Urine	Female	45	2	8
		OL042	Faeces	Female	72	1	4
		OL058	Urine	Male	58	0.5	8
		OL069	Urine	Female	51	8	8
		OL074	Urine	Female	51	8	8
		OL071	Urine	Female	63	8	8
		OL090	Faeces	Female	31	0.25	8
		OL098	Faeces	Male	66	0.25	16
		OL125	Urine	Female	41	4	32
		OL147	Urine	Female	72	2	8
		OL148	Urine	Female	72	4	16
		OL149	Vaginal exudate	Female	72	4	4
		OL151	Central Venous Catheter	Female	72	2	8
		OL152	Urine	Female	72	4	4
		OL153	Urine	Female	72	4	2
		OL154	Axilar exudate	Female	72	4	16
		OL155	Urine	Female	72	4	8
		OL156	Peritoneal fluid	Female	72	4	8
		OL157	Vaginal exudate	Female	72	2	8
		OL158	Peritoneal fluid	Female	72	1	8
		Mc 36	Mucosal surfaces	Male	35	0.125	8
		Mc 123	Mucosal surfaces	Male	27	0.5	0,25
		Mc 125	Mucosal surfaces	Male	25	0.5	0.125
		Mc 126	Mucosal surfaces	Male	25	0.5	0.125
		Mc 127	Mucosal surfaces	Male	34	8	0.25
		Mc 135	Mucosal surfaces	Male	33	8	8
		Mc 136	Mucosal surfaces	Male	35	8	8
		Mc 165	Mucosal surfaces	Male	20	8	8
		Mc 166	Mucosal surfaces	Male	18	8	16
		Mc 185	Mucosal surfaces	Female	45	1	16
		Mc 258	Mucosal surfaces	Female	44	2	0.125
		Mc 260	Mucosal surfaces	Female	40	2	0.25
		Mc 273	Mucosal surfaces	Female	35	0.125	1
		Mc 274	Mucosal surfaces	Female	35	2	8
		Mc 277	Mucosal surfaces	Female	42	2	2
		Mc 278	Mucosal surfaces	Female	40	2	8
		Mc 357	Mucosal surfaces	Male	18	4	2
		Mc 359	Mucosal surfaces	Male	20	4	4
		Mc 369	Mucosal surfaces	Male	50	2	4
		Mc 370	Mucosal surfaces	Male	52	2	4
		Mc 425	Mucosal surfaces	Male	58	2	0.5
		Mc 426	Mucosal surfaces	Male	58	0.125	1
